# Supplementary material for: Sub-Toxic Exposure to DEPs and PM2.5 Impairs Dendritic Cell Function Through Intracellular Particle Accumulation
Source: J Xenobiot. 2025 Sep 8;15(5):142. doi: 10.3390/jox15050142 (PMC12452448; doi:10.3390/jox15050142)
Supplement: Supplementary file 1 [file jox-15-00142-s001.zip]

Archive with 1 entries (1 files):
- jox-3791476-supplementary.pdf
